# Supplementary material for: Flavonoid O-Methyltransferases in Eucalyptus—Biosynthesis of Alpinetin via a Methylated Chalcone Precursor
Source: Int J Mol Sci. 2026 Jun 4;27(11):5078. doi: 10.3390/ijms27115078 (PMC13256973; doi:10.3390/ijms27115078)
Supplement: Supplementary file 1 [file ijms-27-05078-s001.zip]

Archive with 1 entries (1 files):
- ijms-4318774-supplementary.pdf
